# Supplementary material for: Characterization and genome analysis of a psychrophilic methanotroph representing a ubiquitous Methylobacter spp. cluster in boreal lake ecosystems
Source: ISME Commun. 2022 Sep 19;2:85. doi: 10.1038/s43705-022-00172-x (PMC9723741; doi:10.1038/s43705-022-00172-x)
Supplement: Supplementary file 2 — Supplementary Tables [file 43705_2022_172_MOESM2_ESM.xlsx]

## Sheet: Table S1
	Composition	Concentration (mg L-1)
	KNO3 (NH4Cl for AMS†)	1000 (530)
	MgSO4·7H2O	1000
	CaCl2·2H2O	200
	K2HPO4	348.4
	KH2PO4	260
	Fe(III)-EDTA	3.8
	Trace elements	Concentration (mg L-1)
	CuSO4·5H2O	1
	FeSO4·7H2O	0.5
	ZnSO4·7H2O	0.4
	H3BO3	0.015
	CoCl2·6H2O	0.05
	EDTA-Na2	0.25
	MnCl·4H2O	0.02
	NiCl2·6H2O	0.01
	Na2MoO4·2H2O	0.23
	LaCl3	0.16
	Note: †AMS, ammonia mineral salts medium

## Sheet: Table S2
		Query cover (%)	Identity (%)	Length (bp)	Accession number
	Methylobacter psychrophilus Z-0021	99	99.46	1527	NR_025016.1
	Methylobacter tundripaludum SV96	98	98.91	1487	NR_042107.1
	Methylobacter luteus NCIMB 11914	99	96.48	1500	AF304195.1
	Methylobacter marinus A45	99	96.34	1499	AF304197.1
	Methylobacter whittenburyi ACM3310	97	95.24	1470	X72773.1
	Methylomicrobium lacus LW14	99	95.13	1499	AY007296.1
	Methylomicrobium agile	97	94.34	1469	X72767.1
	Methylomicrobium album BG8	97	94.05	1447	NR 116196.1
	Methylovulum miyakonense HT12	98	92.1	1488	NR_112920.1
	Methylomarinovum caldicuralii	98	86.97	1466	AB301718.2
	Methylohalobius crimeensis 10Ki	98	86.58	1462	AJ581837.1

## Sheet: Table S3
	S3L5C compared to	dDDH (%)	ANI value (%)	AAI value (%)
	Methylomonas methanica NCIMB 11130 (GCA 001644045.1)	23.1	n.a.	n.a.
	Methylomonas denitrificans FJG1T	22.9	n.a.	n.a.
	Methylobacter tundripaludum SV96 (GCA 000190755.3)	21.8	77.8	76.6
	Candidatus Methylobacter oryzae KRF1 (GCA 003994235.2)	20.6	n.a.	75.1
	Methylobacter marinus A45 (GCA_000383855.1)	20.6	n.a.	72.6
	Methylosarcina fibrata AML-C10 (GCA 000372865.1)	20.5	n.a.	69.9
	Methyloprofundus sedimenti WF1 (GCA 002072955.1)	20.4	n.a.	64.4
	Methylosarcina lacus LW14 (GCA 000527095.1)	20.3	n.a.	70.3
	Methylocucumis oryzae Sn10-6 (GCA_000963695.1)	20.3	n.a.	67.4
	Methylomicrobium alcaliphilum 20Z (GCA 000968535.1)	20.2	n.a.	67.2
	MAG bin-692 Lake Lomtjarnan (Jamtland Sweden) (GCA 903903365.1)	-	82.1	84.7
	MAG bin-0689 Lake Bengtsgolen (Linkoping Sweden) (GCA 903873045.1)	-	81.8	84.4
	MAG NSO1-1 Old Woman Creek Wetland (GCA 002256735.1)	-	80.7	83.7
	MAG Methylobacter sp. KS41 acidic soil bioreactor (GCA 002862125.1)	-	79.3	80.3
	MAG bin-840 Lake Loclat (Neuchatel Switzerland) (GCA 903939355.1)	-	78.5	79.1
	MAG bin-63 Lacamas Lake (Washington USA) (IMG ID: 204589)	-	78.4	80.6
	bin-0517 Lake Erken (Uppsala Sweden) (GCA 903908165.1)	-	78.2	78.8
	MAG bin-0825 Lake 754378-169136 (Kiruna Sweden) (GCA 903859415.1)	-	78	78.5
	MAG bin-0461 Lake Bjorntjarnan (Umea Sweden) (GCA 903905335.1)	-	77.8	77
	MAG bin-1219 pond C5 (Kuujjuarapik-Whapmagoostui Canada) (GCA 903912955.1)	-	77.8	77.9
	MAG bin-1070 Lake Keskinen Rajajarvi (Evo Finland) (GCA 903827115.1)	-	77.7	77.4
	MAG bin-113 Lake Mekkojarvi (Evo Finland) (GCA 903833255.1)	-	77.7	77.2
	MAG bin-498 Lake Kiruna1 (Kiruna Sweden) (GCA 903864715.1)	-	77.6	76.5
	MAG bin-273 pond SAS2A (Kuujjuarapik-Whapmagoostui Canada) (GCA 903938485.1)	-	77.6	75.6
	MAG bin-1610 Lake Valkea Kotinen (Evo Finland) (GCA 903913685.1)	-	77.6	78.4
	MAG bin-8093 Lake Alinen Mustajarvi (Evo Finland) (GCA 903909945.1)	-	77.6	78.2
	MAG bin-1418 pond C5 (Kuujjuarapik-Whapmagoostui Canada) (GCA 903866825.1)	-	77.5	77.6
	MAG bin-470 pond SAS2C (Kuujjuarapik-Whapmagoostui Canada) (GCA 903895045.1)	-	77.5	76.7
	MAG bin-0950 Lake Mekkojarvi (Evo Finland) (GCA 903917345.1)	-	77.3	75.6
	MAG bin-0860 Lake Mekkojarvi (Evo Finland) (GCA 903910205.1)	-	77.1	76.1
	MAG Methylobacter sp. B2 (GCA 902806695.1)	-	n.a.	74.1
	Methylobacter luteus IMV-B-3098 (GCA 000427625.1)	-	n.a.	72.8
	Methylobacter whittenburyi UCM-B-3033 (GCA_000745375.1)	-	n.a.	72.4
	Methylobacter sp. BBA5 (GCA 000746145.1)	-	n.a.	72.3
	Methylovulum psychrotolerans HV10-M2 (GCA 002209385.1)	-	n.a.	71.4
	Methyloglobulus morosus KoM1 (GCA 000496735.2)	-	n.a.	71.5
	Methylomicrobium album BG8 (GCA 000214275.3)	-	n.a.	69.2
	Methylomicrobium buryatense 5GB1C (GCA 005931095.1)	-	n.a.	67.6
	Note: n.a., not available because ANI values lower than 76.8% were not present in the results using fastANI

## Sheet: Table S4
	Locus tag	KEGG ID	Gene	Description	Pathway
	lcl|CP076024.1_prot_UOA09928.1_1302	K10946	pmoC	particular methane/ammonia monooxygenase subunit C [EC:1.14.18.3]	CH4 oxidation
	lcl|CP076024.1_prot_UOA10729.1_1303	K10944	pmoA	particular methane/ammonia monooxygenase beta subunit [EC:1.14.18.3]
	lcl|CP076024.1_prot_UOA09929.1_1304	K10945	pmoB	particular methane/ammonia monooxygenase alpha subunit B [EC:1.14.18.3]
	lcl|CP076024.1_prot_UOA06992.1_2289	K16157	mmoX	soluble methane monooxygenase subunit X [EC:1.14.13.25]
	lcl|CP076024.1_prot_UOA06993.1_2290	K16158	mmoY	soluble methane monooxygenase subunit Y [EC:1.14.13.25]
	lcl|CP076024.1_prot_UOA06994.1_2291	K16160	mmoB	soluble methane monooxygenase subunit B [EC:1.14.13.25]
	lcl|CP076024.1_prot_UOA06995.1_2292	K16159	mmoZ	soluble methane monooxygenase subunit Z [EC:1.14.13.25]
	lcl|CP076024.1_prot_UOA06996.1_2293	K16162	mmoD	soluble methane monooxygenase subunit D [EC:1.14.13.25]
	lcl|CP076024.1_prot_UOA06997.1_2294	K16161	mmoC	soluble methane monooxygenase subunit C [EC:1.14.13.25]
	lcl|CP076024.1_prot_UOA08850.1_109	K23995	xoxF	lanthanide-dependent methanol dehydrogenase [EC:1.1.2.10]	Methanol oxidation
	lcl|CP076024.1_prot_UOA07009.1_2310	K16260	mxaD	methanol dehydrogenase [EC:1.1.2.7]
	lcl|CP076024.1_prot_UOA07011.1_2312	K14028	mxaF	calcium-dependent methanol dehydrogenase, large subunit [EC:1.1.2.7]
	lcl|CP076024.1_prot_UOA07012.1_2313	K16254	mxaJ	methanol dehydrogenase [EC:1.1.2.7]
	lcl|CP076024.1_prot_UOA07013.1_2314	K16255	mxaG	methanol dehydrogenase (cytochrome c electron acceptor) [EC:1.1.2.7]
	lcl|CP076024.1_prot_UOA07014.1_2315	K14029	mxaI	calcium-dependent methanol dehydrogenase, small subunit [EC:1.1.2.7]
	lcl|CP076024.1_prot_UOA07017.1_2318	K16256	mxaA	methanol dehydrogenase (protein for calcium insertion) [EC:1.1.2.7]
	lcl|CP076024.1_prot_UOA07018.1_2319	K16257	mxaC	methanol dehydrogenase (protein for calcium insertion) [EC:1.1.2.7]
	lcl|CP076024.1_prot_UOA07019.1_2320	K16258	mxaK	methanol dehydrogenase (protein for calcium insertion) [EC:1.1.2.7]
	lcl|CP076024.1_prot_UOA07020.1_2321	K16259	mxaL	methanol dehydrogenase (protein for calcium insertion) [EC:1.1.2.7]
	lcl|CP076024.1_prot_UOA07916.1_3336	K10713	fae	formaldehyde-activating enzyme [EC:4.2.1.147]	Formaldehyde oxidation
	lcl|CP076024.1_prot_UOA08799.1_55	K00300	mtdA	Methylene-tetrahydromethanopterin dehydrogenase (NADP+) [EC:1.5.1.-]
	lcl|CP076024.1_prot_UOA08676.1_4175	K10714	mtdB	methylene-tetrahydromethanopterin dehydrogenase [EC:1.5.1.-]
	lcl|CP076024.1_prot_UOA10359.1_1780	K01499	mch	methenyltetrahydromethanopterin cyclohydrolase [EC:3.5.4.27]
	lcl|CP076024.1_prot_UOA09952.1_1329	K00672	ftr	Formylmethanofuran-tetrahydromethanopterin N-formyltransferase [EC:2.3.1.101]
	lcl|CP076024.1_prot_UOA09950.1_1327	K00201	fwdB	formylmethanofuran dehydrogenase subunit B [EC:1.2.7.12]
	lcl|CP076024.1_prot_UOA09953.1_1330	K00202	fwdC	formylmethanofuran dehydrogenase subunit C [EC:1.2.7.12]
	lcl|CP076024.1_prot_UOA09951.1_1328	K00200	fwdA	formylmethanofuran dehydrogenase subunit A [EC:1.2.7.12]
	lcl|CP076024.1_prot_UOA08534.1_4027	K00123	fdoG	formate dehydrogenase major subunit [EC:1.17.1.9]
	lcl|CP076024.1_prot_UOA08537.1_4030	K00126	fdsD	formate dehydrogenase subunit delta [EC:1.17.1.9]
	lcl|CP076024.1_prot_UOA08245.1_3707	K01673	cynT	carbonic anhydrase [EC:4.2.1.1]
	lcl|CP076024.1_prot_UOA09999.1_1379	K08093	hxlA	3-hexulose-6-phosphate synthase [EC:4.1.2.43]	Ribulose monophosphate (RuMP) cycle
	lcl|CP076024.1_prot_UOA10000.1_1380	K08094	hxlB	6-phospho-3-hexuloisomerase [EC:5.3.1.27]
	lcl|CP076024.1_prot_UOA09348.1_644	K00895	pfp	diphosphate-dependent phosphofructokinase
	lcl|CP076024.1_prot_UOA10005.1_1385	K01624	fbaA	fructose-bisphosphate aldolase, class II
	lcl|CP076024.1_prot_UOA09514.1_833	K00615	tktAB (E2.2.1.1,)	transketolase; glycolaldehydetransferase [EC:2.2.1.1]
	lcl|CP076024.1_prot_UOA09666.1_1000	K01807	rpiA	ribose 5-phosphate isomerase A [EC:5.3.1.6]
	lcl|CP076024.1_prot_UOA09739.1_1087	K01783	rpe	ribulose-phosphate 3-epimerase [EC:5.1.3.1]
	lcl|CP076024.1_prot_UOA09813.1_1176	K01621	xfp/xpk	xylulose-5-phosphate/fructose-6-phosphate phosphoketolase [EC:4.1.2.9]
	lcl|CP076024.1_prot_UOA10161.1_1559	K01810	GPI	glucose-6-phosphate isomerase [EC:5.3.1.9]	Enter-Doudoroff (EDD) pathway
	lcl|CP076024.1_prot_UOA06880.1_2157	K00036	G6PD	glucose-6-phosphate 1-dehydrogenase [EC:1.1.1.49; 1.1.1.363]
	lcl|CP076024.1_prot_UOA09104.1_379	K01057	PGLS	6-phosphogluconolactonase [EC:3.1.1.31]
	lcl|CP076024.1_prot_UOA07045.1_2351	K01690	edd	phosphogluconate dehydratase [EC:4.2.1.12]
	lcl|CP076024.1_prot_UOA06878.1_2155	K01625	eda	2-dehydro-3-deoxyphosphogluconate aldolase/(4S)-4-hydroxy-2-oxoglutarate aldolase [EC:4.1.2.14; 4.1.3.42]
	lcl|CP076024.1_prot_UOA08814.1_72	K00134	gapA	glyceraldehyde 3-phosphate dehydrogenase (phosphorylating) [EC:1.2.1.12]	Glycolysis
	lcl|CP076024.1_prot_UOA07247.1_2579	K00927	pgk	phosphoglycerate kinase [EC:2.7.2.3]
	lcl|CP076024.1_prot_UOA07431.1_2801	K15633	gpmI	2,3-bisphosphoglycerate-independent phosphoglycerate mutase [EC:5.4.2.12]
	lcl|CP076024.1_prot_UOA10677.1_698	K01689	ENO	Enolase [EC:4.2.1.11]
	lcl|CP076024.1_prot_UOA10309.1_1723	K00873	pyk	pyruvate kinase [EC:2.7.1.40]
	lcl|CP076024.1_prot_UOA08872.1_133	K01006	ppdK	pyruvate, orthophosphate dikinase [EC:2.7.9.1]
	lcl|CP076024.1_prot_UOA08721.1_4226	K01007	pps/ppsA	pyruvate, water dikinase; phosphopyruvate synthetase [EC:2.7.9.2]
	lcl|CP076024.1_prot_UOA09256.1_542	K00163	aceE	pyruvate dehydrogenase E1 component [EC:1.2.4.1]	Pyruvate oxidation
	lcl|CP076024.1_prot_UOA09257.1_543	K00627	aceF/pdhC/ DLAT	pyruvate dehydrogenase E2 component (dihydrolipoamide acetyltransferase) [EC:2.3.1.12]
	lcl|CP076024.1_prot_UOA10439.1_1864	K24012	acdAB	acetate---CoA ligase (ADP-forming) [EC:6.2.1.13]
	lcl|CP076024.1_prot_UOA08678.1_4177	K01895	acs	acetyl-CoA synthetase [EC:6.2.1.1]
	lcl|CP076024.1_prot_UOA08689.1_4189	K03737	por/nifJ	pyruvate-ferredoxin/flavodoxin oxidoreductase [EC:1.2.7.1 1.2.7.-]
	lcl|CP076024.1_prot_UOA08366.1_3838	K01647	CS/gltA	citrate synthase [EC:2.3.3.1]	TCA cycle
	lcl|CP076024.1_prot_UOA08087.1_3527	K01682	acnB	aconitate hydratase 2 / 2-methylisocitrate dehydratase [EC:4.2.1.3; 4.2.1.99]
	lcl|CP076024.1_prot_UOA10581.1_2025	K00030	IDH3	isocitrate dehydrogenase (NAD+) [EC:1.1.1.41]
	lcl|CP076024.1_prot_UOA09489.1_806	K01903	sucC	succinyl-CoA synthetase beta subunit [EC:6.2.1.5]
	lcl|CP076024.1_prot_UOA09490.1_807	K01902	sucD	succinyl-CoA synthetase alpha subunit [EC:6.2.1.5]
	lcl|CP076024.1_prot_UOA10851.1_2907	K00164	sucA/OGDH	2-oxoglutarate dehydrogenase E1 component [EC:1.2.4.2]
	lcl|CP076024.1_prot_UOA07528.1_2908	K00658	sucB/DLST	2-oxoglutarate dehydrogenase E2 component (dihydrolipoamide succinyltransferase) [EC:2.3.1.61]
	lcl|CP076024.1_prot_UOA07467.1_2842	K00241	sdhC	succinate dehydrogenase/fumarate reductase, cytochrome b subunit [EC:1.3.5.1; EC:1.3.5.4]
	lcl|CP076024.1_prot_UOA07468.1_2843	K00242	sdhD	succinate dehydrogenase/fumarate reductase, membrane anchor subunit [EC:1.3.5.1; EC:1.3.5.4]
	lcl|CP076024.1_prot_UOA07469.1_2844	K00239	sdhA	succinate dehydrogenase/fumarate reductase, flavoprotein subunit [EC:1.3.5.1; EC:1.3.5.4]
	lcl|CP076024.1_prot_UOA07470.1_2845	K00240	sdhB	succinate dehydrogenase succinate dehydrogenase/fumarate reductase, membrane anchor subunit [EC:1.3.5.1; EC:1.3.5.4]
	lcl|CP076024.1_prot_UOA10407.1_1830	K01676	fumA/fumB (E4.2.1.2A)	fumarate hydratase, class I [EC:4.2.1.2]
	lcl|CP076024.1_prot_UOA08798.1_54	K00024	mdh	malate dehydrogenase [EC:1.1.1.37]
	lcl|CP076024.1_prot_UOA09762.1_1116	K09011	cimA	(R)-citramalate synthase [EC:2.3.3.21]	Propionate synthesis
	lcl|CP076024.1_prot_UOA09759.1_1113	K01703	leuC	3-isopropylmalate/(R)-2-methylmalate dehydratase large subunit [EC:4.2.1.33 4.2.1.35]
	lcl|CP076024.1_prot_UOA09760.1_1114	K01704	leuD	3-isopropylmalate/(R)-2-methylmalate dehydratase small subunit [EC:4.2.1.33 4.2.1.35]
	lcl|CP076024.1_prot_UOA09732.1_1079	K00052	leuB	3-isopropylmalate dehydrogenase [EC:1.1.1.85]
	lcl|CP076024.1_prot_UOA09810.1_1173	K00925	ackA	acetate kinase [EC:2.7.2.1]
	lcl|CP076024.1_prot_UOA10570.1_2014	K22214	scpC	propionyl-CoA:succinyl-CoA transferase [EC:2.8.3.27]
	lcl|CP076024.1_prot_UOA08678.1_4177	K01895	acs	acetyl-CoA synthetase [EC:6.2.1.1]
	lcl|CP076024.1_prot_UOA10439.1_1864	K24012	acdAB	acetate-CoA ligase/acetyl-CoA synthetase (ADP-forming) [EC:6.2.1.13]
	lcl|CP076024.1_prot_UOA08666.1_4164	K18005	hoxF	[NiFe] hydrogenase diaphorase moiety large subunit [EC:1.12.1.2]	H2 production
	lcl|CP076024.1_prot_UOA08667.1_4165	K18006	hoxU	[NiFe] hydrogenase diaphorase moiety small subunit [EC:1.12.1.2]
	lcl|CP076024.1_prot_UOA08668.1_4166	K18007	hoxY	NAD-reducing hydrogenase small subunit [EC:1.12.1.2]
	lcl|CP076024.1_prot_UOA08669.1_4167	K00436	hoxH	NAD-reducing hydrogenase large subunit [EC:1.12.1.2]
	lcl|CP076024.1_prot_UOA10250.1_1660	K00362	nirB	nitrite reductase (NADH) large subunit [EC:1.7.1.15]	Nitrogen metabolism
	lcl|CP076024.1_prot_UOA10251.1_1661	K00363	nirD	nitrite reductase (NADH) small subunit [EC:1.7.1.15]
	lcl|CP076024.1_prot_UOA10244.1_1653	K00372	nasA	assimilatory nitrate reductase catalytic subunit [EC:1.7.99.-]
	lcl|CP076024.1_prot_UOA06876.1_2153	K15864	nirS	nitrite reductase (NO-forming) / hydroxylamine reductase [EC:1.7.2.1 1.7.99.1]
	lcl|CP076024.1_prot_UOA07819.1_3226	K02588	nifH	nitrogenase iron protein [EC:1.18.6.1]
	lcl|CP076024.1_prot_UOA07820.1_3227	K02586	nifD	nitrogenase molybdenum-iron protein alpha chain [EC:1.18.6.1]
	lcl|CP076024.1_prot_UOA07821.1_3228	K02591	nifK	nitrite reductase, nitrogenase molybdenum-iron protein beta chain [EC:1.18.6.1]

## Sheet: Table S5
			CH4 oxidation	Acetate and propionate production	Malate production	Succinate production	H2 production
	1	Strain S3L5C Lake Lovojärvi (Lammi Finland)	pmoCAB, mmoXYBZDC, xoxF, mxaFI, mxaDJGACKL, fae, mtdAB, mch, ftr, fwdBCA, fdoG, fdsD, hxlAB, pfp, fba, tkt, rpiA, rpe, xfp	acs, acdAB, ackA, cimA, leuBCD	mdh, E4.2.1.2.1A	sucCD, sdhCDAB	hoxFUYH
	2	MAG bin-1608 Lake Lovojärvi (Lammi Finland)	pmoBAC, xoxF, mxaJD, fae, mtdBA, mch, ftr, fwdCAB, fdoG, fdsD, hxlBA, pfp, fba, tkt, rpiA, rpe	acs, acdAB, cimA, leuDCB	mdh, E4.2.1.2.1A	sucDC, sdhBADC,	hoxHFUY
	3	MAG bin-1620 Lake Lovojärvi (Lammi Finland)	pmoBAC, xoxF, mxaJD, fae, mtdAB, mch, ftr, fwdCAB, fdoG, fdsD, cynT, hxlAB, pfp, fba, tkt, rpiA, rpe, xfp	acs, acdAB, ackA, cimA, leuDCB	mdh, E4.2.1.2.1A	sucCD, sdhDCAB	hoxUF
	4	MAG bin-1610 Lake Valkea Kotinen (Evo Finland)	pmoBAC, xoxF, mxaJD, fae, mtdBA, mch, ftr, fwdCAB, fdoG, fdsD, hxlBA, pfp, fba, tkt, rpiA, rpe, xfp	acs, acdAB, ackA, cimA, leuCDB	mdh, E4.2.1.2.1A	sucDC, sdhBADC	hoxHYUF
	5	MAG bin-1070 Lake Keskinen Rajajarvi (Evo Finland)	pmoCB, xoxF, mxaDJ, fae, mtdAB, mch, ftr, fwdCAB, fdoG, fdsD, hxlAB, pfp, fba, tkt, rpiA, rpe	acs, acdAB, cimA, leuBCD	mdh, E4.2.1.2.1A	sucDC, sdhCDAB	hoxFUYH
	6	MAG bin-113 Lake Mekkojarvi (Evo Finland)	pmoBAC, xoxF, mxaDJ, fae, mtdBA, mch, ftr, fwdBAC, fdoG, fdsD, hxlBA, pfp, fba, tkt, rpiA, rpe	acs, acdAB, cimA, leuBCD	mdh, E4.2.1.2.1A	sucDC, sdhBADC	hoxHFUY
	7	MAG bin-8093 Lake Alinen Mustajarvi (Evo Finland)	pmoCAB, xoxF, mxaJD, fae, mtdBA, mch, ftr, fwdCBA, fdoG, fdsD, hxlBA, pfp, fba, tkt, rpiA, rpe, xfp	acs, acdAB, ackA, cimA, leuBDC	mdh, E4.2.1.2.1A	sucCD, sdhBADC	hoxHYUF
	8	MAG bin-692 Lake Lomtjarnan (Jamtland Sweden)	pmoCB, xoxF, mxaD, fae, mtdBA, mch, ftr, fwdBCA, fdsD, hxlAB, pfp, fba, tkt, rpiA, rpe, xfp	acs, acdAB, ackA, cimA, leuCDB	E4.2.1.2.1A	sucDC, sdhCD	hoxYUFH
	9	MAG bin-0689 Lake Bengtsgolen (Linkoping Sweden)	pmoCAB, mmoCDZBYX, mxaIGJFD, fae, mtdAB, mch, ftr, fwdBC, fdoG, fdsD, hxlBA, pfp, fba, tkt, rpiA, rpe, xfp	acdAB, cimA, leuCD	mdh, E4.2.1.2.1A	sdhB	hoxFUYH
	10	MAG bin-0461 Lake Bjorntjarnan (Umea Sweden)	pmoCAB, xoxF, mxaDJ, fae, mtdBA, mch, fwdB, fdsD, hxlBA, pfp, fba, tkt, rpiA, xfp	acs, ackA, cimA, leuCDB	mdh, E4.2.1.2.1A	sucCD, sdhCDAB	hoxYUFH
	11	MAG bin-0517 Lake Erken (Uppsala Sweden)	pmoBAC, xoxF, mxaDJ, fae, mtdBA, mch, ftr, fwdBCA, fdoG, fdsD, hxlAB, pfp, fba, tkt, rpiA, rpe,	acdAB, cimA, leuBCD	mdh, E4.2.1.2.1A	sucDC, sdhCDAB	hoxHYUF
	12	MAG bin-840 Lake Loclat (Neuchatel Switzerland)	pmoBAC, xoxF, mxaDJ, fae, mtdBA, mch, ftr, fwdBAC, fdoG, hxlBA, pfp, fba, tkt, rpiA, rpe	acs, acdAB, cimA, leuCDB	mdh, E4.2.1.2.1A	sucDC, sdhBA	hoxFUH
	13	MAG NSO1-1 Old Woman Creek Wetland (USA)	pmoCAB, mxaD, fwdB, fdsD, hxlAB	cimA	mdh	sucDC
	14	MAG Methylobacter sp. KS41 acidic soil bioreactor	pmoCAB (pxmABC), xoxF, mxaDJ, fae, mtdBA, mch, ftr, fwdBAC, fdoG, fdsD, hxlBA, pfp, fba, tkt, rpiA, rpe, xfp	acs, acdAB, ackA, cimA, leuBCD	mdh, E4.2.1.2.1A	sucCD, sdhBADC	hoxFUYH
	15	MAG bin-63 Lacamas Lake (Washington USA)	pmoCAB, xoxF, mxaJD, fae, mtdAB, mch, ftr, fwdCAB, fdoG, fdsD, hxlAB, pfp, fba, tkt, rpiA, rpe	acs, acdAB, cimA, leuBCD	mdh, E4.2.1.2.1A	sucCD, sdhCDAB	hoxHYUF
	16	MAG bin-1219 pond C5 (Kuujjuarapik-Whapmagoostui Canada)	pmoCAB, mxaD, fae, mtdA, mch, ftr, fwdCAB, fdoG, fdsD, hxlBA, pfp, fba, rpe, xfp	acs, acdAB, ackA, cimA, leuBCD	mdh, E4.2.1.2.1A	sucDC, sdhBAD	hoxHYUF
	17	MAG bin-470 pond SAS2C (Kuujjuarapik-Whapmagoostui Canada)	pmoB, mxaD, fae, mtdAB, mch, fwdAB, fdoG, fdsD, hxlBA, pfp, fba, tkt, rpiA, rpe	acs, acdAB, cimA, leuBC	mdh, E4.2.1.2.1A	sucDC, sdhBADC	hoxHYU

## Sheet: Table S6
		with CH₄+air replenishment	without CH₄+air replenishment
	Consumed C-CH4 (µmol)	1280 ± 80.6	725.7 ± 16.1
	Produced C-CO2 (µmol)	594.0 ± 70.9	306.5 ± 2.78
	Produced organic acid (µmol)
	Acetate	15.62 ± 2.92	4.46 ± 1.80
	Formate	0.1096 ± 0.18	0.6026 ± 0.44
	Malate	0.0915 ± 0.008	0.0569 ± 0.007
	Propionate	0.2567 ±0.053	ND
	Produced organic acid (µmol C)
	Acetate	31.24 ± 5.85	8.929 ±3.60
	Formate	0.1096 ± 0.18	0.6026 ± 0.44
	Malate	0.3661 ± 0.030	0.2277 ± 0.030
	Propionate	0.7701 ± 0.16	ND
	Total OA	32.48 ± 5.94	9.759 ±3.42
	Carbon yields of byproducts converted from the consumed C-CH4 (%)
	Acetate	2.45 ± 0.49	1.22 ± 0.48
	Formate	0.009 ± 0.015	0.084 ± 0.063
	Malate	0.029 ± 0.004	0.031 ± 0.004
	Propionate	0.060 ± 0.009	ND
	Total C-organic acids	2.54 ± 0.50	1.34 ± 0.46
	C-CO₂	46.35 ± 3.60	42.24 ± 0.61
	Estimated C-biomass	51.10 ± 3.99	56.41 ± 0.77
	Note: ND, not detected; standard deviations were calculated from triplicate samples

## Sheet: Table S7
	(a) Specific growth rate, µ (h-1) at different temperatures in duplicate samples												(d) Specific growth rate, µ (h-1) at different pH in triplicate samples
	Average temperature (°C)	1	2	Average	Stdev								Average pH	1	2	3	Average	Stdev
	0.059	0.0036	0.0091	0.00635	0.00388909								4.65	0	0	0	0	0
	1.45	0.0097	0.0134	0.01155	0.0026163								6.01	0.021	0.022	0.0201	0.0210333	0.000950438
	2.93	0.019	0.019	0.019	0								6.85	0.0271	0.0193	0.0202	0.0222	0.00426732
	5.59	0.0224	0.0145	0.01845	0.00558614								7.25	0.0204	0.0201	0.025	0.0218333	0.00274651
	8.23	null*	0.0222	0.0222	#DIV/0!								8.31	null*	0.0193	0.0187	0.019	0.000424264
	11.85	0.0192	0.0247	0.02195	0.00388909								*technical problem with the bottle during the test
	15.39	0.0051	0.0091	0.0071	0.00282843
	17.88	0.0038	0.0068	0.0053	0.00212132
	20.16	0.0039	0.0007	0.0023	0.00226274
	25.6	0	0	0	0
	*technical problem with the bottle during the test
	(b) CH4 utilization rate at different temperatures in duplicate samples												(e) CH4 utilization rate at different pH in triplicate samples
	CH4 utilization rate (mmol l-1 d-1)												CH4 utilization rate (mmol l-1 d-1)
	Average temperature (°C)	1	2	Average	Stdev								Average pH	1	2	3	Average	Stdev
	0.059	0.0425	0.0417	0.0421	0.000565685								4.65	0.00761	0.03571	null	0.02166	0.0198697
	1.45	0.1449	0.2694	0.20715	0.0880348								6.01	1.49011	1.35131	1.43211	1.42451	0.0697114
	2.93	0.6701	0.686	0.67805	0.011243								6.85	1.55441	1.50411	1.50071	1.51974	0.0300703
	5.59	0.9324	0.4873	0.70985	0.314733								7.25	1.39391	1.53011	1.48621	1.47008	0.0695185
	8.23	null*	0.9118	0.9118	#DIV/0!								8.31	null*	1.14141	1.13491	1.13816	0.00459619
	11.85	0.599	0.7273	0.66315	0.0907218								*technical problem with the bottle during the test
	15.39	0.1239	0.128	0.12595	0.00289914
	17.88	0.0341	0.0381	0.0361	0.00282843
	20.16	0.0194	0.1088	0.0641	0.0632153
	25.6	0.0063	0.0007	0.0035	0.0039598
	*technical problem with the bottle during the test
	(c) Extracellular organic acid accumulation (mM) at different temperatures in duplicate samples												(f) Extracellular organic acid accumulation (mM) at different pH in triplicate samples
	Average temperature (°C)	Acetate				Formate								Acetate					Formate
		1	2	Average	Stdev	1	2	Average	Stdev				Average pH	1	2	3	Average	Stdev	1	2	3	Average	Stdev
	0.059	0	0	0	0	0.0541887	0.0884358	0.0713123	0.0242163				4.65	0	0	0	0	0	0	0	0	0	0
	1.45	0.0996249	0.0438639	0.0717444	0.039429	0.168361	0.0755581	0.12196	0.0656216				6.01	0.165706	0.166149	0.171822	0.167892	0.00341071	0.252457	0.244584	0.213326	0.236789	0.0206974
	2.93	0.158521	0.0613612	0.109941	0.0687023	0.208207	0.159683	0.183945	0.034312				6.85	0.172612	0.21347	0.223771	0.203285	0.0270579	0.0590757	0.170054	0.183525	0.137552	0.0682952
	5.59	0.126501	0.096329	0.111415	0.0213345	0.167895	0.235642	0.201768	0.0479048				7.25	0.266863	0.252462	0.19661	0.238645	0.0371087	0.192739	0.316956	0.274034	0.261243	0.0630883
	8.23	null*	0.186174	0.186174	#DIV/0!	null*	0.0898355	0.0898355	#DIV/0!				8.31	null*	0.206509	0.204819	0.205664	0.00119505	0.228546	0.18475	0.219332	0.210876	0.0230903
	11.85	0.222803	0.262165	0.242484	0.0278333	0.0248874	0.0814837	0.0531856	0.0400196
	15.39	0.0239818	0.00774384	0.0158628	0.011482	0.0412644	0.0570815	0.049173	0.0111844
	17.88	0.00983387	0	0.00491693	0.0069536	0.0544687	0.0313729	0.0429208	0.0163312
	20.16	0	0	0	0	0.0928216	0.0618873	0.0773545	0.0218739
	25.6	0	0	0	0	0	0	0	0
	*technical problem with the bottle during the test

## Sheet: Table S8
	(a) CH4 and CO2 composition in headspace (%)
		NMS test
		CH4 (%)						CO2 (%)
	Incubation time (day)	1	2	Average	Stdev	Abiotic control 1	Abiotic control 2	1	2	Average	Stdev	Abiotic control 1	Abiotic control 2
	0	14.2664	14.3786	14.3225	0.0793838	13.2002	10.8297	0.0169242	0.0232056	0.0200649	0.00444161	0.018698	0.0148516
	3	15.4032	14.9546	15.1789	0.317226	15.2114	13.2114	0.844209	0.707704	0.775957	0.0965235	0.670157	0.0222897
	5	14.7562	14.0958	14.426	0.466975	15.2124	13.1134	0.836601	0.763477	0.800039	0.0517062	0.618019	0.638995
	7	14.4211	13.3663	13.8937	0.745874	15.2253	13.0747	0.381852	1.11793	0.749889	0.520483	0.471518	0.527805
	10	12.1688	11.5796	11.8742	0.416637	14.772	12.8122	2.81448	1.92004	2.36726	0.63246	0.470516	0.708594
	12	8.92731	7.89253	8.40992	0.7317	14.7089	12.6712	3.05564	3.0273	3.04147	0.0200383	0.9147	0.519514
	14	3.7571	3.09758	3.42734	0.466356	14.3663	12.6712	5.26193	5.56394	5.41293	0.213549	2.04799	0.519514
	18	3.69328	3.08808	3.39068	0.42794	14.6913	12.7258	4.97093	5.64172	5.30632	0.474322	1.37324	1.02315
	21	3.63631	2.88444	3.26038	0.53165	14.6393	12.4784	4.99244	4.86193	4.92718	0.0922852	0	0.618296
		AMS test
		CH4 (%)						CO2 (%)
	Incubation time (day)	1	2	Average	Stdev	Abiotic control 1	Abiotic control 2	1	2	Average	Stdev	Abiotic control 1	Abiotic control 2
	0	14.4953	14.6251	14.5602	0.0917215	14.5093	12.333	0.867197	0.8039	0.835548	0.0447578	0.0184267	1.29488
	3	14.6577	12.5533	13.6055	1.48801	15.2214	15.4622	0.304448	0.20406	0.254254	0.070985	0.576105	0.0359098
	5	13.6106	14.0045	13.8075	0.278501	14.8837	15.2729	1.06797	1.1668	1.11739	0.0698804	1.74966	0.924437
	7	12.7669	13.162	12.9645	0.279376	15.1548	15.354	1.2054	1.2559	1.23065	0.0357082	0.492303	0.456461
	10	10.0698	10.3911	10.2305	0.227134	14.4747	14.9631	2.48997	3.19453	2.84225	0.498198	2.57555	1.25034
	12	7.10608	6.4841	6.79509	0.439812	14.7484	7.17923	3.38226	3.61215	3.4972	0.162555	0.802876	3.50252
	14	5.03886	3.88256	4.46071	0.817625	14.7035	7.17923	4.65397	5.06464	4.85931	0.290387	1.60202	3.50252
	18	5.01369	3.988	4.50085	0.725278	14.7035	15.3926	4.30451	4.72878	4.51664	0.300004	1.60202	0.589337
	21	4.71578	3.82785	4.27181	0.627859	14.4892	15.0444	4.45755	5.28603	4.87179	0.585824	0.0196379	0.642387
	(b) Biomass growth as OD600nm during incubation
	Incubation time (day)	NMS media				AMS media
		1	2	Average	Stdev	1	2	Average	Stdev
	0	0.031	0.008	0.0195	0.0162635	0.016	0.004	0.01	0.00848528
	3	0.084	0.051	0.0675	0.0233345	0.175	0.156	0.1655	0.013435
	4	0.118	0.108	0.113	0.00707107	0.395	0.272	0.3335	0.0869741
	5	0.199	0.175	0.187	0.0169706	0.471	0.448	0.4595	0.0162635
	6	0.268	0.259	0.2635	0.00636396	0.62	0.603	0.6115	0.0120208
	7	0.308	0.28	0.294	0.019799	0.788	0.746	0.767	0.0296985
	8	0.468	0.459	0.4635	0.00636396	0.876	0.971	0.9235	0.0671751
	10	0.67	0.682	0.676	0.00848528	1.08	1.155	1.1175	0.053033
	11	0.865	0.85	0.8575	0.0106066	1.15	1.254	1.202	0.0735391
	13	1.15	1.16	1.155	0.00707107	1.15	1.295	1.2225	0.10253
	14	1.196	1.13	1.163	0.046669	1.236	1.388	1.312	0.10748
	18	1.212	1.169	1.1905	0.0304056	1.308	1.426	1.367	0.0834386
	19	1.206	1.164	1.185	0.0296985	1.321	1.443	1.382	0.086267
	20	1.204	1.169	1.1865	0.0247487	1.328	1.445	1.3865	0.0827315
	21	1.216	1.164	1.19	0.0367696	1.326	1.437	1.3815	0.0784889
	(c) Organic acid accumulation (mM) at the end of the test (day 21)
		Acetate (mM)				Formate (mM)
		1	2	Average	Stdev	1	2	Average	Stdev
	NMS	0.173512	0.165947	0.16973	0.00534927	0.217116	0.211518	0.214317	0.00395873
	AMS	0.444364	0.132187	0.288275	0.220743	0	0	0	0
	(d) Glucose content of biomass (mM) at the end of the test (day 21)
		1	2	Average	Stdev
	NMS	0.873709	0.936241	0.904975	0.0442165
	AMS	0.377066	0.25087	0.313968	0.0892336

## Sheet: Table S9
		(a) Gas composition (mM) in the headspace of the test with 20% CH4 and 80% air replenishment
	Cultivation time (day)	1			2			3			Average			Stdev
		O2	CH4	CO2	O2	CH4	CO2	O2	CH4	CO2	O2	CH4	CO2	O2	CH4	CO2
	0	8.15456	11.0777	0.0169982	8.15386	11.4323	0.0236664	8.03929	11.8096	0.0316205	8.1159	11.4399	0.024095	0.0663476	0.366011	0.00732059
	2	8.09441	11.0874	0.0157405	7.95354	11.4732		7.94944	11.741	0.0219534	7.99913	11.4339	0.018847	0.0825406	0.328573	0.00439317
	4	8.09441	11.0874	0.0157405	8.15386	11.4323	0.0236664	7.94944	11.741	0.0219534	8.0659	11.4203	0.0204534	0.105149	0.32697	0.00417039
	6	7.99067	11.031	-	8.16935	11.1033	0.0301183	8.04724	11.195	0.0258246	8.06909	11.1098	0.0279714	0.0913216	0.082188	0.00303608
	8	8.04481	11.1428	-	7.8545	11.1691	0.0274993	7.88062	11.4042	0.0333407	7.92665	11.2387	0.03042	0.103163	0.143887	0.00413046
	10	7.85496	10.5908	0.0428019	7.72412	10.7759	0.135982	7.6781	11.1658	0.121451	7.75239	10.8442	0.100078	0.0917541	0.293505	0.0501321
	12	7.90671	9.4271	-	6.69617	9.71662	0.51415	6.89404	10.2674	0.413551	7.16564	9.8037	0.46385	0.649366	0.42686	0.0711344
	14	7.28044	9.39566	0.370098	5.42655	8.05527	1.12809	-	-	-	6.35349	8.72547	0.749096	1.3109	0.947802	0.535984
	16	6.09769	7.11762	0.783126	4.40114	6.75817	1.5957	4.83218	7.41462	1.38576	5.11034	7.0968	1.25486	0.881818	0.328716	0.421807
	18	4.99054	5.77106	2.02492	5.90334	2.30146	0.373344	3.63969	6.019	1.92938	4.84452	4.69718	1.44255	1.13887	2.07845	0.927189
	20	3.24306	5.11803	2.176	2.675	4.24759	1.97083	2.50277	5.27594	2.37146	2.80694	4.88052	2.17276	0.38738	0.55379	0.200334
	20	8.16815	6.07208	0.350091	8.28953	5.73661	0.370171	7.95855	6.57274	0.396814	8.13874	6.12714	0.372359	0.167437	0.42078	0.0234382
	22	7.81285	5.74196	0.612763	7.49181	3.79709	0.535422	7.30744	5.54903	0.805334	7.53737	5.02936	0.651173	0.255765	1.07153	0.138995
	24	6.35174	4.77368	1.34652	5.64931	2.83199	1.58508	6.15227	6.29046	1.19837	6.05111	4.63205	1.37666	0.36198	1.73358	0.195104
	26	5.4921	3.6241	1.75907	4.38706	1.19121	2.00696	4.7728	2.91772	1.96088	4.88398	2.57768	1.90897	0.560849	1.25159	0.131849
	28	4.42703	2.46722	2.26635	3.50112	0.279911	2.71393	3.71255	1.885	2.43032	3.88023	1.54405	2.4702	0.485194	1.13282	0.22644
	30	3.51763	1.56667	2.73433	2.71225	0.0706521	3.09366	2.87693	1.05813	2.83873	3.0356	0.898484	2.8889	0.425493	0.760678	0.184843
	33	2.8256	0.585902	3.13058	4.87766	0.0363389	4.2851	3.15904	0.941083	2.78436	3.62077	0.521108	3.40001	1.10119	0.455839	0.785811
		(b) Extracellular organic acid concentration (mM) of the test with 20% CH4 and 80% air replenishment
		Acetate					Formate					Malate					Propionate
	Cultivation time (day)	1	2	3	Average	Stdev	1	2	3	Average	Stdev	1	2	3	Average	Stdev	1	2	3	Average	Stdev
	0	0	0	0	0	0	0	0	0	0	0	0	0	0	0	0	0	0	0	0	0
	2	0	0	0	0	0	0	0	0	0	0	0	0	0	0	0	0	0	0	0	0
	8	0.082	0.044	0.054	0.06	0.0160831	0.059	0.092	0.05774	0.06958	0.0158617	0	0	0	0	0	0	0	0	0	0
	12	0.243	0.072	0.1	0.138333	0.0748881	0.086	0.308	0.2744	0.2228	0.0976999	0	0	0	0	0	0	0	0	0	0
	16	0.583	0.471	0.217	0.423667	0.153122	0.222	0.453	0.572	0.415667	0.145305	0.005	0.00559	0.00488	0.00515667	0.000310305	0	0	0	0	0
	20	0.818	0.611	0.694	0.707667	0.0850582	0.425	0.428	0.433	0.428667	0.00329983	0.0049	0.00779	0.00858	0.00709	0.00158179	0	0	0	0	0
	24	3.64	null	1.9	2.77	0.87	0.719	0.776	0.386	0.627	0.171994	0.0247	0.00828	0.0128	0.01526	0.00692545	0	0	0	0	0
	28	null	3.634	2.753	3.1935	0.4405	0.352	null	0.13	0.241	0.111	0.0257	0.0178	0.0162	0.0199	0.00415291	0	0	0	0	0
	30	4.382	4.352	2.568	3.76733	0.848145	0.142	0.0392	0	0.0604	0.0598781	0.0247	0.0229	0.0165	0.0213667	0.00351884	0.0279	0.0226	0.023	0.0245	0.0024097
	33	4.562	4.548	3.221	4.11033	0.62888	0.084	0.0027	0	0.0289	0.0389772	0.0263	0.0234	0.0225	0.0240667	0.00162138	0.0523	0.08	0.0702	0.0675	0.0114685
		(c) Extracellular organic acid concentration (mM) of the test without the replenishment
		Acetate					Formate					Malate					Propionate
	Cultivation time (day)	1	2	3	Average	Stdev	1	2	3	Average	Stdev	1	2	3	Average	Stdev	1	2	3	Average	Stdev
	0	0	0	0	0	0	0	0	0	0	0	0	0	0	0	0	0	0	0	0	0
	2	0	0	0	0	0	0	0	0	0	0	0	0	0	0	0	0	0	0	0	0
	4	0.00402984	0.0059615	nd	0.00499567	0.00096583	0.0294	0.0191	0.0138	0.0207667	0.0064768	0	0	0	0	0	0	0	0	0	0
	8	0.0428	0.06902	0.0472	0.0530067	0.0114647	0.051	0.0405	0.0335	0.0416667	0.00719182	0	0	0	0	0	0	0	0	0	0
	10	0.0912789	0.104104	0.0656358	0.0870064	0.0159927	0.133	0.118	0.084	0.111667	0.0204993	0	0	0	0	0	0	0	0	0	0
	12	0.121902	0.186427	0.0853221	0.131217	0.0417982	0.25	0.323	0.172	0.248333	0.0616568	0	0	0	0	0	0	0	0	0	0
	16	0.3039	0.449275	null	0.376587	0.0726872	0.623	0.68	0.47	0.591	0.0886679	0.004271	0.006012	0	0.00342767	0.00252579	0	0	0	0	0
	20	0.60018	0.752822	0.42489	0.592631	0.133984	0.135	1.043	0.915	0.697667	0.401282	0.006401	0.0059	0.00638	0.006227	0.000231383	0	0	0	0	0
	24	0.75475	0.980535	0.719861	0.818382	0.115541	0.595	0.794	0.538	0.642333	0.10974	0.01026	0.00761	0.00529	0.00772	0.00203048	0	0	0	0	0
	28	0.959426	1.0904	0.656799	0.902208	0.181582	0.419	0.762	0.0909	0.423967	0.273998	0.01937	0.01463	0.0257	0.0199	0.00453482	0	0	0	0	0
	30	1.06	1.25642	0.86	1.05881	0.16184	0.228	0.507	0.194	0.309667	0.140224	0.0112	0.01376	0.014503	0.0131543	0.00141482	0	0	0	0	0
	33	0.911044	1.46626	0.666656	1.01465	0.334556	0.112	0.247	0.0518	0.136933	0.081617	0.0111	0.0144	0.01331	0.0129367	0.00137284	0.0112116	0	0	0.0037372	0.0052852

## Sheet: Table S10
	Replicate samples	1					2					3					Average				Stdev
	Incubation time (day)	O2 (mmol)	CH4 (mmol)	O2/CH4 in headspace	O2/CH4 consumed		O2 (mmol)	CH4 (mmol)	O2/CH4 in headspace	O2/CH4 consumed		O2 (mmol)	CH4 (mmol)	O2/CH4 in headspace	O2/CH4 consumed		O2 (mmol)	CH4 (mmol)	O2/CH4 in headspace	O2/CH4 consumed	O2 (mmol)	CH4 (mmol)	O2/CH4 in headspace	O2/CH4 consumed
	0	0.856229	1.16316	0.736125	-		0.856155	1.20039	0.71323	-		0.844126	1.24001	0.680743	-		0.85217	1.20118	0.710033	-	0.00696649	0.0384311	0.0278291	-
	2	0.851127	1.16584	0.730052	null		0.836315	1.20641	0.693226	null		0.835884	1.24001	0.674096	null		0.841109	1.20408	0.699125	null	0.00867915	0.0371354	0.0284405	null
	4	0.860436	1.17859	0.730052	0.730052		0.866755	1.21525	0.71323	3.44197		0.845026	1.24807	0.677064	1.13321		0.857406	1.21397	0.706782	1.76841	0.0111774	0.0347569	0.0270762	1.4633
	6	0.857399	1.18363	0.724382	null		0.876571	1.19138	0.735761	null		0.863469	1.20122	0.718824	null		0.865813	1.19208	0.726322	null	0.00979881	0.00881877	0.0086333	null
	8	0.87246	1.20844	0.721972	0.607009		0.851821	1.21129	0.703234	null		0.854654	1.23678	0.691031	null		0.859645	1.21884	0.705412	0.607009	0.0111881	0.0156045	0.0155852	null
	10	0.859725	1.15917	0.741676	0.258446		0.845405	1.17942	0.716797	0.201311		0.840368	1.2221	0.687645	0.972863		0.8485	1.18689	0.715373	0.47754	0.0100425	0.0321241	0.0270436	0.429913
	12	0.866576	1.03321	0.838721	null		0.7339	1.06494	0.689146	0.974016		0.755587	1.12531	0.67145	0.875928		0.785354	1.07449	0.733106	0.924972	0.0711705	0.0467839	0.0918926	0.0693587
	14	0.805217	1.03916	0.774872	null		0.600176	0.890913	0.673664	0.768403		-	-	-	null		0.702696	0.965037	0.724268	0.768403	0.144986	0.104827	0.0715651	null
	16	0.67532	0.788276	0.856704	0.517758		0.487426	0.748468	0.651232	0.791534		0.535164	0.821169	0.651711	null		0.56597	0.785971	0.719882	0.654646	0.0976614	0.0364053	0.118492	0.193589
	18	0.557693	0.644917	0.864752	0.820501		0.659698	0.257188	2.56504	null		0.406735	0.672623	0.6047	0.864581		0.541375	0.524909	1.34483	0.842541	0.127268	0.232267	1.0647	0.0311692
	20	0.362898	0.572708	0.633654	2.69765		0.299333	0.475306	0.629768	null		0.28006	0.590378	0.474374	1.54021		0.314097	0.54613	0.579265	2.11893	0.0433478	0.0619691	0.0908594	0.818433
	headspace was replenished with 20% CH4 and 80% air
	20	0.914015	0.679465	1.3452	-		0.927599	0.641926	1.44502	-		0.890562	0.73549	1.21084	-		0.910725	0.685627	1.33369	-	0.0187362	0.0470853	0.117514
	22	0.882071	0.648267	1.36066	1.02393		0.845825	0.428692	1.97304	0.383489		0.82501	0.626485	1.31689	0.601365		0.850969	0.567815	1.55019	0.669596	0.0288759	0.120975	0.366847	0.325629
	24	0.718064	0.539665	1.33057	1.51016		0.638654	0.320157	1.99482	1.9088		0.695515	0.711137	0.978032	null		0.684078	0.523653	1.43447	1.70948	0.0409218	0.195981	0.516294	0.281881
	26	0.626374	0.413329	1.51544	0.725764		0.500344	0.135857	3.68287	0.750463		0.544337	0.332766	1.6358	0.399548		0.557018	0.293984	2.27804	0.625258	0.0639648	0.142743	1.21811	0.195861
	28	0.505567	0.281757	1.79434	0.918187		0.399828	0	null	0.739864		0.423973	0.215267	1.96952	1.02439		0.443123	0.165675	1.88193	0.894145	0.0554092	0.14728	0.123875	0.143776
	30	0.405231	0.18048	2.2453	0.9907		0.312451	0	null	null		0.331422	0.121897	2.71887	0.991222		0.349702	0.100792	2.48209	0.990961	0.0490168	0.0920723	0.334869	0.000369113
	34	0.328335	0.0680819	4.82265	0.684144		0.566784	0	null	null		0.367081	0.109354	3.35682	null		0.420733	0.0591452	4.08973	0.684144	0.127959	0.0552219	1.0365	null
																		Average	1.30081	0.981145
																		Stdev	0.912438	0.506286
